# Supplementary material for: Rs12970134 near MC4R is associated with appetite and beverage intake in overweight and obese children: A family-based association study in Chinese population
Source: PLoS One. 2017 May 16;12(5):e0177983. doi: 10.1371/journal.pone.0177983 (PMC5433775; doi:10.1371/journal.pone.0177983)
Supplement: S1 File — (XLS) [file pone.0177983.s001.xls]

## Sheet: S1_File
Family_number	Individual_number	Gender	Age	Obesity_status	BMIsds	Food_responsiveness	Enjoyment_of_food	Satiety_responsiveness	Vegetable_intake	Fruit_intake	Meat_intake	Beverage_intake	Rs12970134
5	3	1	10	3	2.09	2.4	3.5	2.22222	14	3	5	0	GA
8	3	1	10	3	1.83	1.6	3	2.22222	7	14	1	1	G
9	3	1	11	3	1.7	3	3	2.55556	0	21	7	6	GA
22	3	1	15	3	1.43	2.4	3.75	2.66667	.	.	.	.	G
27	3	2	9	3	1.41	2.6	4	2.44444	21	21	6	1	GA
36	3	2	9	3	1.52	3.4	3.5	3.11111	.	.	.	0	G
47	3	2	10	3	1.59	3	3.5	2	14	6	4	0	G
51	3	2	12	3	1.5	1.4	4	2.33333	7	14	1	0	G
59	3	2	12	3	1.78	2.2	3.25	1.88889	.	.	.	.	G
72	3	2	13	3	1.32	2	2.75	2.44444	3.5	15	2	2.5	G
81	3	1	10	3	1.59	1.8	4.25	1.22222	4	3	7	1	GA
84	3	1	11	3	1.84	1.4	1.66667	1.33333	.	.	.	.	GA
88	3	2	11	3	1.53	1.8	3.5	2.33333	6	5	6	0	G
93	3	1	13	3	1.82	3.2	3.5	2.66667	.	.	.	.	GA
94	3	1	12	3	1.99	2.4	4	1.55556	0	2	3	.	G
108	3	2	15	3	1.61	1.6	2.5	2.11111	14	10	4	1.5	GA
120	3	1	10	3	1.61	2	3.25	2.55556	7	6	1	2	G
121	3	1	11	3	1.76	1.8	3	2.33333	.	.	.	.	GA
127	3	1	13	3	1.76	2.8	3.5	2.33333	.	.	.	.	GA
131	3	2	12	3	1.73	3.2	3.25	2.22222	7	10	1	10	GA
146	3	2	13	3	1.42	2.6	2.75	2.66667	.	.	.	.	G
148	3	1	13	3	2.09	2.4	4.75	2.55556	21	10	14	21	G
151	3	1	13	3	1.39	2.6	3.75	2.55556	14	6	3	3	GA
154	3	1	11	3	2.01	1.2	3	1.22222	7	3.5	1	2	G
155	3	1	11	3	1.38	2.4	3.75	3	7	7	7	0	G
157	3	2	13	3	1.11	2.6	3.75	2.22222	7	7	1	.	GA
160	3	2	13	3	1.2	2.2	3.25	2	7	7	7	0	G
162	3	2	13	3	1.46	2.2	3.75	1.77778	14	14	14	4	G
164	3	1	14	3	1.66	1	2	1.625	.	.	.	.	G
165	3	2	15	3	1.13	2	3.5	3.33333	7	2	5	0.5	G
187	3	2	10	3	1.23	1.8	3	2	14	12	4	2	GA
194	3	2	12	3	1.19	2	3.75	2.66667	3.5	3.5	3.5	0	G
198	3	2	12	3	1.54	2.6	4.25	2.22222	.	.	.	0	G
200	3	1	13	3	1.36	1.6	3	2.11111	7	12	7	8	G
203	3	1	13	3	1.81	2.6	3.75	2.33333	14	4	6	0	G
209	3	2	9	3	1.19	1.8	2.75	2.88889	10	5	2	8	GA
212	3	1	9	3	1.96	1.8	3.5	2.22222	7	21	1	0	G
214	3	1	9	3	1.8	2.2	3.5	2.11111	3.5	1.5	14	1	G
218	3	1	10	3	2.21	3.4	4.25	2	7	7	3	5	G
224	3	1	10	3	1.66	1.6	4	3.22222	.	.	.	0	G
225	3	2	11	3	1.72	3.2	5	2.55556	7	7	7	2	G
228	3	1	11	3	1.48	2.2	2.5	2.77778	.	.	.	.	GA
231	3	1	12	3	1.8	2.2	2.5	3.11111	10	9	1	4	GA
232	3	1	12	3	1.88	2.8	3.75	2.77778	.	.	.	.	G
234	3	1	12	3	2.06	2.2	3.5	3	7	2	2.5	0	G
236	3	1	12	3	1.59	2.6	3	2.55556	7	10	6	5.5	G
237	3	1	12	3	1.96	.	4	1	.	.	.	.	G
238	3	1	13	3	1.72	.	.	.	.	.	.	.	G
240	3	2	13	3	1.46	3.8	4.5	1.44444	5	5	2	0	G
244	3	1	14	3	1.54	3	4	2.22222	7	14	6	1.5	G
246	3	2	12	3	1.67	3.8	3.75	1.44444	3	7	8	5	GA
250	3	1	13	3	1.94	2.6	3.25	2.66667	14	5	2	5.5	G
251	3	1	15	3	1.72	3	3	2.44444	6	4	3	1	G
6	3	1	10	4	2.88	2.2	3.25	3.11111	18	14	2	4	G
10	3	1	12	4	3.93	2.8	4.5	2.88889	14	0	7	4	G
19	3	1	15	4	2.79	2	2.75	2.11111	14	7	2.5	1	GA
20	3	1	14	4	2.48	2	2.75	1.88889	14	7	2.5	1	G
23	3	1	15	4	2.37	2.8	5	1.44444	21	15	21	7	GA
28	3	1	10	4	2.2	1.6	3.25	2.55556	5	6	5	.	G
31	3	1	10	4	3.61	2.4	3.25	2.55556	14	14	7	2	GA
40	3	1	11	4	3.97	2.6	3.5	2.33333	14	7	1.5	0	GA
42	3	1	10	4	2.46	1.8	3.25	1.55556	3.5	14	0	0.5	GA
43	3	1	11	4	2.81	2	5	1.66667	7	6	2.5	0.5	G
44	3	1	11	4	2.93	2	4	1.77778	7	14	7	0.5	GA
45	3	2	11	4	2.91	3.2	3.75	2.77778	7	5	14	2	G
46	3	1	11	4	2.99	2.4	3.25	2.88889	7	2.5	1	3	GA
48	3	1	11	4	3.09	4.2	5	2.44444	14	5	3.5	0	G
49	3	1	11	4	3.04	2.8	3.75	2.22222	.	.	.	.	G
50	3	2	12	4	2.34	2.8	3.75	2.66667	21	21	7	5	GA
52	3	2	11	4	2.58	2.6	3.75	2.33333	14	14	12	1	G
55	3	1	12	4	2.59	2.8	4.5	2.33333	14	14	7	1	G
57	3	1	12	4	2.85	5	5	1.11111	4	6	21	22	GA
60	3	1	11	4	2.5	1.6	3.75	2.11111	21	3	3	6	G
62	3	2	12	4	3.04	2.2	1.75	2.33333	7	4	0	0	G
76	3	2	13	4	2.76	4.8	5	1.66667	14	14	7	0	GA
78	3	1	10	4	3.7	2.6	3.75	2.44444	.	.	.	.	G
79	3	2	10	4	2.12	4.2	4.75	2	7	7	0.5	2.5	GA
80	3	1	10	4	3.11	1.4	2.75	2	14	10	6	5	G
85	3	1	10	4	2.94	4	4.5	1.55556	12	18	10	1.5	GA
86	3	1	11	4	2.86	3.6	4.25	2.44444	5	6	5	2	G
87	3	1	11	4	3.3	1.4	3	2.66667	7	7	1.5	0.5	G
89	3	1	11	4	3.09	4	4.25	1.77778	12	7	2	2	G
91	3	1	12	4	2.84	4	4.5	3.33333	21	2	3	16	GA
92	3	2	13	4	2.15	2.6	3.75	2.55556	8	3.5	4	29	GA
95	3	1	12	4	2.11	2.6	3.75	2.33333	.	21	14	2	GA
99	3	1	13	4	2.59	2.8	4	2.75	.	.	.	.	GA
100	3	1	13	4	2.48	1.8	3.5	2.33333	14	4	3	6	G
105	3	1	15	4	2.55	2	3	2.33333	14	5	3.5	14	GA
106	3	1	15	4	2.58	3.2	5	2.5	21	21	7	6	G
107	3	1	14	4	3.98	3	3	2.11111	14	14	2	6	GA
109	3	2	14	4	1.66	1.6	2.5	2.11111	14	10	4	1.5	G
110	3	1	15	4	3.01	2.8	3.5	2.66667	15	4	3	18	GA
114	3	2	10	4	2.24	1.8	2.25	3	3.5	5	5	3	G
115	3	2	10	4	2.44	2.4	2.75	1.66667	2	6	12	9	G
116	3	2	10	4	1.9	2.2	5	1.66667	15	21	21	21	GA
117	3	1	11	4	2.66	5	5	1.55556	7	7	21	21.5	A
126	3	1	12	4	2.67	3	4.25	2.11111	12	21	21	4.5	G
128	3	2	12	4	2.69	2.6	3	2.66667	14	10	2	0	G
129	3	2	12	4	1.93	3.4	4.25	2.77778	14	14	5	14	G
130	3	1	12	4	2.61	2.4	3.75	1.88889	7	3	14	18	GA
132	3	1	12	4	2.16	2.4	4.5	1.88889	1	4	2.5	2	GA
134	3	1	12	4	2.21	2	3.25	1.88889	14	10	14	12	A
135	3	1	12	4	2.56	2.8	3.75	2.22222	2.5	2.5	7	0	G
136	3	1	12	4	2.49	1.4	4.25	2	5	10	6	8	G
137	3	1	12	4	2.45	2.2	3.5	2.11111	14	14	4	2	GA
138	3	2	13	4	2.16	3.4	5	1.88889	14	14	7	0	G
153	3	1	10	4	3.86	2.8	4.75	2.66667	.	.	2.5	1	G
156	3	1	13	4	2.71	2.2	4	1.88889	5	0	8	4	G
161	3	1	13	4	2.19	3	3.75	1.88889	7	12	5	3	G
166	3	1	15	4	3.14	2.6	3.25	1.625	.	.	2	.	GA
167	3	1	15	4	4.6	1.4	2.5	2.55556	14	8	7	0	G
168	3	1	15	4	4.03	2.2	3	2.55556	2.5	7	7	14	G
173	3	2	15	4	2.21	1	1.75	2.88889	6	5	3	1	GA
178	3	1	10	4	3.33	3.4	4.25	2.11111	21	21	2.5	0.5	G
180	3	2	10	4	2.61	2.4	4.25	2.88889	14	14	5	0	G
181	3	1	10	4	3.52	3.6	4.75	2	7	7	14	17	GA
183	3	2	10	4	2.7	2	4	2.11111	7	7	14	0	G
184	3	1	10	4	2.55	1.2	3.5	3.11111	21	1.5	12	0	G
185	3	1	9	4	2.94	2.6	4.75	3.33333	.	7	7	2.5	GA
186	3	1	10	4	2.55	1.4	3.5	1.44444	.	.	3.5	0	GA
188	3	2	10	4	2.37	3.8	4.25	2.66667	21	21	12	4	G
189	3	1	10	4	4.6	3.4	3.5	3.11111	21	7	7	6	GA
191	3	1	10	4	2.35	2.6	4.25	2.44444	14	14	6	7	G
192	3	1	11	4	2.68	2	3.75	1.33333	0	18	8	3	G
193	3	1	12	4	3.07	2.4	3.5	2.33333	14	14	7	4	G
195	3	1	12	4	2.51	3.2	4.75	1.77778	7	14	10	6	G
196	3	2	12	4	2.41	2.8	4.25	3.11111	12	7	6	4	GA
199	3	2	12	4	2.35	2.8	3.75	2.55556	7	7	2	0	G
201	3	1	13	4	2.68	1.4	3	2.33333	7	2	1	0	G
205	3	1	9	4	3.27	4.8	5	2.11111	7	7	4	3	GA
206	3	1	9	4	2.72	3	3.25	2.55556	5	10	2.5	5	G
207	3	1	9	4	3.38	2	4.25	3.11111	21	9	15	.	GA
208	3	1	9	4	4.31	3.6	4.5	1.88889	8	21	0	12	GA
216	3	1	9	4	3.44	3	4.25	2.33333	15	15	4	6	G
217	3	1	10	4	3.74	3	4.5	1.55556	.	.	.	.	A
219	3	1	10	4	3.35	2.2	3	1.77778	.	.	.	.	GA
220	3	1	10	4	2.32	3.4	3.5	2.11111	.	.	.	.	A
221	3	2	11	4	2.01	2.8	3	3.66667	15	9	4	11.5	G
223	3	2	10	4	1.9	3	5	2	14	7	4	23	GA
226	3	1	12	4	2.7	2.4	2.25	2.55556	7	7	2	4	G
229	3	2	13	4	2.94	3.6	3	2.66667	4	2	1	6.5	GA
230	3	1	12	4	2.16	3	2.25	2.77778	7	2	0.5	0	G
233	3	1	12	4	2.59	1.8	2.25	2.88889	5	3	1	9	G
235	3	2	12	4	2.28	1.4	1.5	3.22222	15	21	3.5	3.5	G
239	3	1	12	4	2.31	3	3.5	3	2.5	12	14	5	G
241	3	1	13	4	2.5	1.6	3	2.66667	.	.	.	.	GA
242	3	2	13	4	1.94	3	2.5	3	1	0.5	0	3	GA
243	3	1	13	4	2.25	2	4	3.33333	10	10	10	20	G
247	3	1	13	4	2.81	3	4.75	1.625	14	21	0	1	G
248	3	2	13	4	1.99	3	4	2	3.5	14	7	10	G
252	3	2	11	4	2.04	1.2	2.5	3.11111	3.5	3.5	0	0	GA
5	2	2	42	.	.	.	.	.	.	.	.	.	G
6	2	2	37	.	.	.	.	.	.	.	.	.	G
8	2	2	39	.	.	.	.	.	.	.	.	.	G
9	2	2	43	.	.	.	.	.	.	.	.	.	GA
10	2	2	41	.	.	.	.	.	.	.	.	.	G
19	2	2	.	.	.	.	.	.	.	.	.	.	GA
20	2	2	40	.	.	.	.	.	.	.	.	.	G
22	2	2	43	.	.	.	.	.	.	.	.	.	GA
23	2	2	47	.	.	.	.	.	.	.	.	.	G
27	2	2	37	.	.	.	.	.	.	.	.	.	G
28	2	2	36	.	.	.	.	.	.	.	.	.	GA
31	2	2	36	.	.	.	.	.	.	.	.	.	G
36	2	2	35	.	.	.	.	.	.	.	.	.	GA
40	2	2	40	.	.	.	.	.	.	.	.	.	A
42	2	2	39	.	.	.	.	.	.	.	.	.	G
43	2	2	37	.	.	.	.	.	.	.	.	.	G
44	2	2	37	.	.	.	.	.	.	.	.	.	GA
45	2	2	37	.	.	.	.	.	.	.	.	.	G
46	2	2	35	.	.	.	.	.	.	.	.	.	GA
47	2	2	36	.	.	.	.	.	.	.	.	.	G
48	2	2	45	.	.	.	.	.	.	.	.	.	G
49	2	2	39	.	.	.	.	.	.	.	.	.	G
50	2	2	40	.	.	.	.	.	.	.	.	.	GA
51	2	2	38	.	.	.	.	.	.	.	.	.	GA
52	2	2	45	.	.	.	.	.	.	.	.	.	G
55	2	2	40	.	.	.	.	.	.	.	.	.	G
57	2	2	45	.	.	.	.	.	.	.	.	.	GA
59	2	2	37	.	.	.	.	.	.	.	.	.	GA
60	2	2	37	.	.	.	.	.	.	.	.	.	G
62	2	2	41	.	.	.	.	.	.	.	.	.	G
72	2	2	37	.	.	.	.	.	.	.	.	.	GA
76	2	2	38	.	.	.	.	.	.	.	.	.	A
78	2	2	37	.	.	.	.	.	.	.	.	.	G
79	2	2	36	.	.	.	.	.	.	.	.	.	G
80	2	2	35	.	.	.	.	.	.	.	.	.	G
81	2	2	34	.	.	.	.	.	.	.	.	.	GA
84	2	2	37	.	.	.	.	.	.	.	.	.	GA
85	2	2	40	.	.	.	.	.	.	.	.	.	GA
86	2	2	34	.	.	.	.	.	.	.	.	.	G
87	2	2	34	.	.	.	.	.	.	.	.	.	GA
88	2	2	38	.	.	.	.	.	.	.	.	.	G
89	2	2	39	.	.	.	.	.	.	.	.	.	G
91	2	2	33	.	.	.	.	.	.	.	.	.	G
92	2	2	37	.	.	.	.	.	.	.	.	.	A
93	2	2	41	.	.	.	.	.	.	.	.	.	G
94	2	2	43	.	.	.	.	.	.	.	.	.	G
95	2	2	38	.	.	.	.	.	.	.	.	.	GA
99	2	2	41	.	.	.	.	.	.	.	.	.	G
100	2	2	38	.	.	.	.	.	.	.	.	.	G
105	2	2	45	.	.	.	.	.	.	.	.	.	GA
106	2	2	40	.	.	.	.	.	.	.	.	.	G
107	2	2	42	.	.	.	.	.	.	.	.	.	GA
108	2	2	41	.	.	.	.	.	.	.	.	.	G
109	2	2	43	.	.	.	.	.	.	.	.	.	G
110	2	2	41	.	.	.	.	.	.	.	.	.	G
114	2	2	38	.	.	.	.	.	.	.	.	.	G
115	2	2	41	.	.	.	.	.	.	.	.	.	G
116	2	2	33	.	.	.	.	.	.	.	.	.	GA
117	2	2	38	.	.	.	.	.	.	.	.	.	A
120	2	2	49	.	.	.	.	.	.	.	.	.	G
121	2	2	34	.	.	.	.	.	.	.	.	.	GA
126	2	2	42	.	.	.	.	.	.	.	.	.	G
127	2	2	36	.	.	.	.	.	.	.	.	.
128	2	2	38	.	.	.	.	.	.	.	.	.	G
129	2	2	46	.	.	.	.	.	.	.	.	.	G
130	2	2	40	.	.	.	.	.	.	.	.	.	G
131	2	2	37	.	.	.	.	.	.	.	.	.	G
132	2	2	46	.	.	.	.	.	.	.	.	.	G
134	2	2	35	.	.	.	.	.	.	.	.	.	A
135	2	2	35	.	.	.	.	.	.	.	.	.	G
136	2	2	42	.	.	.	.	.	.	.	.	.	G
137	2	2	41	.	.	.	.	.	.	.	.	.	A
138	2	2	44	.	.	.	.	.	.	.	.	.	G
146	2	2	37	.	.	.	.	.	.	.	.	.	G
148	2	2	40	.	.	.	.	.	.	.	.	.	G
151	2	2	39	.	.	.	.	.	.	.	.	.	G
153	2	2	34	.	.	.	.	.	.	.	.	.	G
154	2	2	39	.	.	.	.	.	.	.	.	.	G
155	2	2	40	.	.	.	.	.	.	.	.	.	G
156	2	2	38	.	.	.	.	.	.	.	.	.	G
157	2	2	38	.	.	.	.	.	.	.	.	.	GA
160	2	2	36	.	.	.	.	.	.	.	.	.	G
161	2	2	41	.	.	.	.	.	.	.	.	.	G
162	2	2	47	.	.	.	.	.	.	.	.	.	G
164	2	2	44	.	.	.	.	.	.	.	.	.	G
165	2	2	39	.	.	.	.	.	.	.	.	.	GA
166	2	2	47	.	.	.	.	.	.	.	.	.	G
167	2	2	40	.	.	.	.	.	.	.	.	.	GA
168	2	2	39	.	.	.	.	.	.	.	.	.	G
173	2	2	42	.	.	.	.	.	.	.	.	.	G
178	2	2	36	.	.	.	.	.	.	.	.	.	G
180	2	2	37	.	.	.	.	.	.	.	.	.	G
181	2	2	38	.	.	.	.	.	.	.	.	.	G
183	2	2	35	.	.	.	.	.	.	.	.	.	GA
184	2	2	43	.	.	.	.	.	.	.	.	.	G
185	2	2	47	.	.	.	.	.	.	.	.	.	G
186	2	2	42	.	.	.	.	.	.	.	.	.	G
187	2	2	36	.	.	.	.	.	.	.	.	.	A
188	2	2	36	.	.	.	.	.	.	.	.	.	GA
189	2	2	34	.	.	.	.	.	.	.	.	.	GA
191	2	2	41	.	.	.	.	.	.	.	.	.	G
192	2	2	39	.	.	.	.	.	.	.	.	.	G
193	2	2	42	.	.	.	.	.	.	.	.	.	G
194	2	2	39	.	.	.	.	.	.	.	.	.	G
195	2	2	42	.	.	.	.	.	.	.	.	.	G
196	2	2	41	.	.	.	.	.	.	.	.	.	GA
198	2	2	47	.	.	.	.	.	.	.	.	.	G
199	2	2	37	.	.	.	.	.	.	.	.	.	G
200	2	2	40	.	.	.	.	.	.	.	.	.	G
201	2	2	41	.	.	.	.	.	.	.	.	.	G
203	2	2	42	.	.	.	.	.	.	.	.	.	G
205	2	2	39	.	.	.	.	.	.	.	.	.	GA
206	2	2	38	.	.	.	.	.	.	.	.	.	G
207	2	2	.	.	.	.	.	.	.	.	.	.	GA
208	2	2	37	.	.	.	.	.	.	.	.	.	GA
209	2	2	33	.	.	.	.	.	.	.	.	.	GA
212	2	2	34	.	.	.	.	.	.	.	.	.	G
214	2	2	38	.	.	.	.	.	.	.	.	.	G
216	2	2	32	.	.	.	.	.	.	.	.	.	GA
217	2	2	41	.	.	.	.	.	.	.	.	.	GA
218	2	2	36	.	.	.	.	.	.	.	.	.	GA
219	2	2	33	.	.	.	.	.	.	.	.	.	A
220	2	2	40	.	.	.	.	.	.	.	.	.	GA
221	2	2	49	.	.	.	.	.	.	.	.	.	G
223	2	2	45	.	.	.	.	.	.	.	.	.	GA
224	2	2	48	.	.	.	.	.	.	.	.	.	GA
225	2	2	40	.	.	.	.	.	.	.	.	.	G
226	2	2	38	.	.	.	.	.	.	.	.	.	G
228	2	2	33	.	.	.	.	.	.	.	.	.	GA
229	2	2	39	.	.	.	.	.	.	.	.	.	G
230	2	2	47	.	.	.	.	.	.	.	.	.	G
231	2	2	33	.	.	.	.	.	.	.	.	.	GA
232	2	2	39	.	.	.	.	.	.	.	.	.	G
233	2	2	44	.	.	.	.	.	.	.	.	.	G
234	2	2	36	.	.	.	.	.	.	.	.	.	G
235	2	2	42	.	.	.	.	.	.	.	.	.	G
236	2	2	40	.	.	.	.	.	.	.	.	.	GA
237	2	2	50	.	.	.	.	.	.	.	.	.	G
238	2	2	33	.	.	.	.	.	.	.	.	.	G
239	2	2	33	.	.	.	.	.	.	.	.	.	G
240	2	2	35	.	.	.	.	.	.	.	.	.	G
241	2	2	38	.	.	.	.	.	.	.	.	.	GA
242	2	2	38	.	.	.	.	.	.	.	.	.	G
243	2	2	39	.	.	.	.	.	.	.	.	.	G
244	2	2	37	.	.	.	.	.	.	.	.	.	G
246	2	2	40	.	.	.	.	.	.	.	.	.	G
247	2	2	39	.	.	.	.	.	.	.	.	.	G
248	2	2	43	.	.	.	.	.	.	.	.	.	G
250	2	2	42	.	.	.	.	.	.	.	.	.	G
251	2	2	41	.	.	.	.	.	.	.	.	.	G
252	2	2	39	.	.	.	.	.	.	.	.	.	GA
5	1	1	44	.	.	.	.	.	.	.	.	.	GA
6	1	1	34	.	.	.	.	.	.	.	.	.	G
8	1	1	41	.	.	.	.	.	.	.	.	.	G
9	1	1	40	.	.	.	.	.	.	.	.	.	GA
10	1	1	42	.	.	.	.	.	.	.	.	.	G
19	1	1	42	.	.	.	.	.	.	.	.	.	G
20	1	1	41	.	.	.	.	.	.	.	.	.	G
22	1	1	43	.	.	.	.	.	.	.	.	.	GA
23	1	1	43	.	.	.	.	.	.	.	.	.	A
27	1	1	43	.	.	.	.	.	.	.	.	.	GA
28	1	1	36	.	.	.	.	.	.	.	.	.	G
31	1	1	40	.	.	.	.	.	.	.	.	.	GA
36	1	1	37	.	.	.	.	.	.	.	.	.	GA
40	1	1	55	.	.	.	.	.	.	.	.	.	G
42	1	1	39	.	.	.	.	.	.	.	.	.	GA
43	1	1	33	.	.	.	.	.	.	.	.	.	G
44	1	1	39	.	.	.	.	.	.	.	.	.	G
45	1	1	42	.	.	.	.	.	.	.	.	.	G
46	1	1	38	.	.	.	.	.	.	.	.	.	G
47	1	1	40	.	.	.	.	.	.	.	.	.	G
48	1	1	46	.	.	.	.	.	.	.	.	.	G
49	1	1	38	.	.	.	.	.	.	.	.	.	G
50	1	1	43	.	.	.	.	.	.	.	.	.	GA
51	1	1	40	.	.	.	.	.	.	.	.	.	G
52	1	1	51	.	.	.	.	.	.	.	.	.	G
55	1	1	35	.	.	.	.	.	.	.	.	.	GA
57	1	1	46	.	.	.	.	.	.	.	.	.	G
59	1	1	41	.	.	.	.	.	.	.	.	.
60	1	1	40	.	.	.	.	.	.	.	.	.	G
62	1	1	41	.	.	.	.	.	.	.	.	.	G
72	1	1	36	.	.	.	.	.	.	.	.	.	G
76	1	1	40	.	.	.	.	.	.	.	.	.	G
78	1	1	38	.	.	.	.	.	.	.	.	.	G
79	1	1	35	.	.	.	.	.	.	.	.	.	GA
80	1	1	41	.	.	.	.	.	.	.	.	.	G
81	1	1	40	.	.	.	.	.	.	.	.	.	G
84	1	1	39	.	.	.	.	.	.	.	.	.	G
85	1	1	42	.	.	.	.	.	.	.	.	.	G
86	1	1	41	.	.	.	.	.	.	.	.	.	G
87	1	1	39	.	.	.	.	.	.	.	.	.	G
88	1	1	45	.	.	.	.	.	.	.	.	.	G
89	1	1	42	.	.	.	.	.	.	.	.	.	GA
91	1	1	41	.	.	.	.	.	.	.	.	.	A
92	1	1	38	.	.	.	.	.	.	.	.	.	G
93	1	1	42	.	.	.	.	.	.	.	.	.	A
94	1	1	48	.	.	.	.	.	.	.	.	.	G
95	1	1	42	.	.	.	.	.	.	.	.	.	G
99	1	1	39	.	.	.	.	.	.	.	.	.	GA
100	1	1	41	.	.	.	.	.	.	.	.	.	G
105	1	1	50	.	.	.	.	.	.	.	.	.	G
106	1	1	41	.	.	.	.	.	.	.	.	.	G
107	1	1	43	.	.	.	.	.	.	.	.	.	G
108	1	1	41	.	.	.	.	.	.	.	.	.	GA
109	1	1	44	.	.	.	.	.	.	.	.	.	G
110	1	1	42	.	.	.	.	.	.	.	.	.	GA
114	1	1	38	.	.	.	.	.	.	.	.	.	G
115	1	1	40	.	.	.	.	.	.	.	.	.	GA
116	1	1	45	.	.	.	.	.	.	.	.	.	G
117	1	1	37	.	.	.	.	.	.	.	.	.	GA
120	1	1	52	.	.	.	.	.	.	.	.	.	G
121	1	1	37	.	.	.	.	.	.	.	.	.	G
126	1	1	43	.	.	.	.	.	.	.	.	.	G
127	1	1	41	.	.	.	.	.	.	.	.	.	GA
128	1	1	46	.	.	.	.	.	.	.	.	.	G
129	1	1	47	.	.	.	.	.	.	.	.	.	G
130	1	1	42	.	.	.	.	.	.	.	.	.	GA
131	1	1	41	.	.	.	.	.	.	.	.	.	GA
132	1	1	39	.	.	.	.	.	.	.	.	.	GA
134	1	1	73	.	.	.	.	.	.	.	.	.	GA
135	1	1	39	.	.	.	.	.	.	.	.	.	G
136	1	1	44	.	.	.	.	.	.	.	.	.	GA
137	1	1	39	.	.	.	.	.	.	.	.	.	G
138	1	1	44	.	.	.	.	.	.	.	.	.	G
146	1	1	41	.	.	.	.	.	.	.	.	.	G
148	1	1	41	.	.	.	.	.	.	.	.	.	G
151	1	1	43	.	.	.	.	.	.	.	.	.	GA
153	1	1	34	.	.	.	.	.	.	.	.	.	G
154	1	1	39	.	.	.	.	.	.	.	.	.	G
155	1	1	40	.	.	.	.	.	.	.	.	.	G
156	1	1	40	.	.	.	.	.	.	.	.	.	GA
157	1	1	46	.	.	.	.	.	.	.	.	.	G
160	1	1	38	.	.	.	.	.	.	.	.	.	G
161	1	1	41	.	.	.	.	.	.	.	.	.	G
162	1	1	49	.	.	.	.	.	.	.	.	.	G
164	1	1	44	.	.	.	.	.	.	.	.	.	GA
165	1	1	42	.	.	.	.	.	.	.	.	.	G
166	1	1	39	.	.	.	.	.	.	.	.	.	GA
167	1	1	44	.	.	.	.	.	.	.	.	.	G
168	1	1	45	.	.	.	.	.	.	.	.	.	G
173	1	1	47	.	.	.	.	.	.	.	.	.	GA
178	1	1	38	.	.	.	.	.	.	.	.	.	G
180	1	1	40	.	.	.	.	.	.	.	.	.	GA
181	1	1	41	.	.	.	.	.	.	.	.	.	GA
183	1	1	36	.	.	.	.	.	.	.	.	.	G
184	1	1	44	.	.	.	.	.	.	.	.	.	G
185	1	1	47	.	.	.	.	.	.	.	.	.	A
186	1	1	42	.	.	.	.	.	.	.	.	.	GA
187	1	1	38	.	.	.	.	.	.	.	.	.	G
188	1	1	34	.	.	.	.	.	.	.	.	.	G
189	1	1	35	.	.	.	.	.	.	.	.	.	G
191	1	1	46	.	.	.	.	.	.	.	.	.	G
192	1	1	44	.	.	.	.	.	.	.	.	.	G
193	1	1	44	.	.	.	.	.	.	.	.	.	G
194	1	1	41	.	.	.	.	.	.	.	.	.	GA
195	1	1	41	.	.	.	.	.	.	.	.	.	G
196	1	1	45	.	.	.	.	.	.	.	.	.	G
198	1	1	46	.	.	.	.	.	.	.	.	.	GA
199	1	1	42	.	.	.	.	.	.	.	.	.	G
200	1	1	41	.	.	.	.	.	.	.	.	.	G
201	1	1	41	.	.	.	.	.	.	.	.	.	G
203	1	1	52	.	.	.	.	.	.	.	.	.	G
205	1	1	42	.	.	.	.	.	.	.	.	.	G
206	1	1	38	.	.	.	.	.	.	.	.	.	G
207	1	1	.	.	.	.	.	.	.	.	.	.	GA
208	1	1	38	.	.	.	.	.	.	.	.	.	GA
209	1	1	37	.	.	.	.	.	.	.	.	.	G
212	1	1	36	.	.	.	.	.	.	.	.	.	G
214	1	1	33	.	.	.	.	.	.	.	.	.	G
216	1	1	32	.	.	.	.	.	.	.	.	.	G
217	1	1	45	.	.	.	.	.	.	.	.	.	GA
218	1	1	38	.	.	.	.	.	.	.	.	.	G
219	1	1	34	.	.	.	.	.	.	.	.	.	G
220	1	1	43	.	.	.	.	.	.	.	.	.	GA
221	1	1	44	.	.	.	.	.	.	.	.	.	G
223	1	1	47	.	.	.	.	.	.	.	.	.	G
224	1	1	47	.	.	.	.	.	.	.	.	.	G
225	1	1	40	.	.	.	.	.	.	.	.	.	GA
226	1	1	36	.	.	.	.	.	.	.	.	.	GA
228	1	1	33	.	.	.	.	.	.	.	.	.	GA
229	1	1	39	.	.	.	.	.	.	.	.	.	GA
230	1	1	45	.	.	.	.	.	.	.	.	.	G
231	1	1	36	.	.	.	.	.	.	.	.	.	G
232	1	1	42	.	.	.	.	.	.	.	.	.	GA
233	1	1	43	.	.	.	.	.	.	.	.	.	GA
234	1	1	40	.	.	.	.	.	.	.	.	.	G
235	1	1	47	.	.	.	.	.	.	.	.	.	G
236	1	1	41	.	.	.	.	.	.	.	.	.	G
237	1	1	46	.	.	.	.	.	.	.	.	.	GA
238	1	1	41	.	.	.	.	.	.	.	.	.	G
239	1	1	38	.	.	.	.	.	.	.	.	.	G
240	1	1	37	.	.	.	.	.	.	.	.	.	G
241	1	1	39	.	.	.	.	.	.	.	.	.	G
242	1	1	41	.	.	.	.	.	.	.	.	.	A
243	1	1	41	.	.	.	.	.	.	.	.	.	GA
244	1	1	37	.	.	.	.	.	.	.	.	.	G
246	1	1	38	.	.	.	.	.	.	.	.	.	A
247	1	1	38	.	.	.	.	.	.	.	.	.	G
248	1	1	44	.	.	.	.	.	.	.	.	.	G
250	1	1	41	.	.	.	.	.	.	.	.	.	G
251	1	1	40	.	.	.	.	.	.	.	.	.	G
252	1	1	44	.	.	.	.	.	.	.	.	.	G
